# Supplementary material for: Different Extracellular β-Amyloid (1-42) Aggregates Differentially Impair Neural Cell Adhesion and Neurite Outgrowth through Differential Induction of Scaffold Palladin
Source: Biomolecules. 2022 Dec 2;12(12):1808. doi: 10.3390/biom12121808 (PMC9775237; doi:10.3390/biom12121808)
Supplement: Supplementary file 1 [file biomolecules-12-01808-s001.zip]

Archive with 1 entries (1 files):
- biomolecules-2010433-supplementary.pdf
